# Supplementary material for: 60-nt DNA Direct Detection without Pretreatment by Surface-Enhanced Raman Scattering with Polycationic Modified Ag Microcrystal Derived from AgCl Cube
Source: Molecules. 2021 Nov 10;26(22):6790. doi: 10.3390/molecules26226790 (PMC8620099; doi:10.3390/molecules26226790)
Supplement: Supplementary file 1 [file molecules-26-06790-s001.zip]

Archive with 1 entries (1 files):
- molecules-1396093-supplementary.pdf
